# Supplementary material for: Immune Profile of SARS-CoV-2 Variants of Concern
Source: Front Digit Health. 2021 Jul 9;3:704411. doi: 10.3389/fdgth.2021.704411 (PMC8521889; doi:10.3389/fdgth.2021.704411)
Supplement: Supplementary file 1 [file Data_Sheet_1.ZIP]

Archive with 12 entries (9 files):
- FASTA/
- FASTA/sequences4-1.17.fasta
- __MACOSX/
- __MACOSX/FASTA/
- __MACOSX/FASTA/._sequences4-1.17.fasta
- FASTA/sequences-Wuhan-4.fasta
- __MACOSX/FASTA/._sequences-Wuhan-4.fasta
- FASTA/sequences4-1.351.fasta
- __MACOSX/FASTA/._sequences4-1.351.fasta
- FASTA/sequences4-P1.fasta
- __MACOSX/FASTA/._sequences4-P1.fasta
- __MACOSX/._FASTA
